# Supplementary material for: Genome-Wide Identification, Characterization, and Expression Profiling Analysis of SPL Gene Family during the Inflorescence Development in Trifolium repens
Source: Genes (Basel). 2022 May 18;13(5):900. doi: 10.3390/genes13050900 (PMC9140761; doi:10.3390/genes13050900)
Supplement: Supplementary file 1 [file genes-13-00900-s001.zip › Tables S1-S7.xlsx]

## Sheet: TableS1
Table S1.The name and sequence information of primers involved in this study.
name	sequence
TrSPL1-F	ACATCGGCACGGTGTCAGGT
TrSPL1-R	TCGTCTACAACTTCGCTTCC
TrSPL32-F	CTAGACACCCTCCTCCAATC
TrSPL32-R	ACATCTTCGGACGACATACA
TrSPL33-F	TAACTGTATGTCGTCCTCCG
TrSPL33-R	GTGACCAGTAACATTGCCTC
TrSPL18-F	ACCTGCTAAGGCTCCTGTAT
TrSPL18-R	CTGAGGTTTCCTTCGTCGTT
TrSPL26-F	ACAGCCTCATTGGCAAGAAA
TrSPL26-R	GAGCACAACCCGAGTCAAAA
TrSPL24-F	CATCGGAGACATAAGGTTTG
TrSPL24-R	AGCTCGTGGAATCTGCTACA
TrSPL25-F	CATCGGAGACATAAGGTTTG
TrSPL25-R	AGCTCGTGGAATCTGCTACA
TrSPL6-F	GCTGAACCACCAAGACCTAT
TrSPL6-R	ACATCCTACTCCTCCAACAA
TrSPL4-F	TACGTGGTCATTACACTTACA
TrSPL4-R	CTTCCCTACAGCAGTTCTAC
TrSPL11-F	TTACCCTCCACCACAACCTC
TrSPL11-R	GGAAGAACCCAATGAACCTG
TrSPL12-F	GACCAAGTAGAGGTGGAAGA
TrSPL12-R	ACCCTGCAACCATCACATAA
TrSPL13-F	GTGGCGGAAGAAGAGGTGGT
TrSPL13-R	AGAATGAAACTCACACACCTTA
TrSPL37-F	GTGCCACCATGTTGTCAAGT
TrSPL37-R	TCATTATGTCCAGCCAAACG
TrSPL19-F	TACCAAGTCCCTTTCCCTCG
TrSPL19-R	GTGCCAGTATTCGGATGACG
TrSPL21-F	TATCGTCCTACCAATGCTGT
TrSPL21-R	GCTTGTTGTTGCGTATGTTT
TrSPL22-F	GAAGGAGACTGGCAGGACAC
TrSPL22-R	TAACGCAGCACTGCATCTTA
Trβ-Action-F	TTACAATGAATTGCGTGTTG
Trβ-Action-R	AGAGGACAGCCTGAATGG

## Sheet: TableS2
Table S2.The miR156 target information of TrSPL genes.
Gene ID	TrSPL gene Name	miRNA	Target site	Target description	miR site	Inhibition
chr3.jg8805.t1	TrSPL31	ath-miR156i	899 GUGCUCUCUCUCUUCUGUCA 918	+	20 GACGAGAGAGAGAAGACAGU 1	Cleavage
chr13.jg6376.t1	TrSPL22	ath-miR156i	713 GUGCUCUCUCUCUUCUGUCA 732	-	20 GACGAGAGAGAGAAGACAGU 1	Cleavage
chr7.jg4812.t1	TrSPL18	ath-miR156i	461 GUGCUCUCUCUCUUCUGUCA 480	-	20 GACGAGAGAGAGAAGACAGU 1	Cleavage
chr6.jg1191.t1	TrSPL16	ath-miR156i	1193 GUGCUCUCUCUCUUCUGUCA 1212	+	20 GACGAGAGAGAGAAGACAGU 1	Cleavage
chr11.jg607.t1	TrSPL35	ath-miR156i	683 GUGCUCUCUCUCUUCUGUCA 702	-	20 GACGAGAGAGAGAAGACAGU 1	Cleavage
chr11.jg5501.t1	TrSPL19	ath-miR156i	1034 GUGCUCUCUCUCUUCUGUCA 1053	+	20 GACGAGAGAGAGAAGACAGU 1	Cleavage
chr15.jg2337.t1	TrSPL34	ath-miR156i	680 GUGCUCUCUCUCUUCUGUCA 699	-	20 GACGAGAGAGAGAAGACAGU 1	Cleavage
chr5.jg73.t1	TrSPL21	ath-miR156i	944 GUGCUCUCUCUCUUCUGUCA 963	+	20 GACGAGAGAGAGAAGACAGU 1	Cleavage
chr3.jg6346.t1	TrSPL20	ath-miR156i	959 GUGCUCUCUCUCUUCUGUCA 978	+	20 GACGAGAGAGAGAAGACAGU 1	Cleavage
chr14.jg1451.t1	TrSPL29	ath-miR156i	869 GUGCUCUCUCUCUUCUGUCA 888	+	20 GACGAGAGAGAGAAGACAGU 1	Cleavage
chr2.jg4040.t1	TrSPL32	ath-miR156i	713 GUGCUCUCUCUCUUCUGUCA 732	+	20 GACGAGAGAGAGAAGACAGU 1	Cleavage
chr14.jg2060.t1	TrSPL15	ath-miR156i	1193 GUGCUCUCUCUCUUCUGUCA 1212	+	20 GACGAGAGAGAGAAGACAGU 1	Cleavage
chr3.jg8784.t1	TrSPL30	ath-miR156i	890 GUGCUCUCUCUCUUCUGUCA 909	+	20 GACGAGAGAGAGAAGACAGU 1	Cleavage
chr12.jg6792.t1	TrSPL28	ath-miR156i	869 GUGCUCUCUCUCUUCUGUCA 888	+	20 GACGAGAGAGAGAAGACAGU 1	Cleavage
chr7.jg743.t1	TrSPL23	ath-miR156i	710 GUGCUCUCUCUCUUCUGUCA 729	-	20 GACGAGAGAGAGAAGACAGU 1	Cleavage
chr16.jg5050.t1	TrSPL17	ath-miR156i	1007 GUGCUCUCUCUCUUCUGUCA 1026	-	20 GACGAGAGAGAGAAGACAGU 1	Cleavage
chr9.jg3703.t1	TrSPL33	ath-miR156i	713 GUGCUCUCUCUCUUCUGUCA 732	+	20 GACGAGAGAGAGAAGACAGU 1	Cleavage
chr13.jg6376.t1	TrSPL22	ath-miR156j	713 GUGCUCUCUCUCUUCUGUCA 732	-	20 CACGAGAGAGAGAAGACAGU 1	Cleavage
chr3.jg8784.t1	TrSPL30	ath-miR156j	890 GUGCUCUCUCUCUUCUGUCA 909	+	20 CACGAGAGAGAGAAGACAGU 1	Cleavage
chr3.jg6346.t1	TrSPL20	ath-miR156j	959 GUGCUCUCUCUCUUCUGUCA 978	+	20 CACGAGAGAGAGAAGACAGU 1	Cleavage

## Sheet: TableS3
Table S3：Cis acting element analysis of 37 SPL genes in white clover.
TrSPL gene Name	Gene ID	Position start	Position termination	element
TrSPL10	chr1.jg12545.t1	99	145	light responsiveness
	chr1.jg12545.t1	1645	1691	light responsiveness
	chr1.jg12545.t1	1867	1913	light responsiveness
	chr1.jg12545.t1	1305	1355	circadian control
	chr1.jg12545.t1	1243	1287	light responsiveness
	chr1.jg12545.t1	1267	1313	light responsiveness
	chr1.jg12545.t1	1268	1312	light responsiveness
	chr1.jg12545.t1	1458	1502	anaerobic induction
	chr1.jg12545.t1	1548	1592	light responsiveness
	chr1.jg12545.t1	1586	1631	light responsiveness
	chr1.jg12545.t1	1847	1892	defense and stress responsiveness
	chr1.jg12545.t1	95	144	protein binding site
	chr1.jg12545.t1	734	778	MYB binding site
	chr1.jg12545.t1	1078	1124	MeJA-responsiveness
TrSPL3	chr1.jg3173.t1	854	899	zein metabolism regulation
	chr1.jg3173.t1	826	872	abscisic acid responsiveness
	chr1.jg3173.t1	1010	1054	light responsiveness
	chr1.jg3173.t1	102	148	light responsiveness
	chr1.jg3173.t1	1346	1392	light responsiveness
	chr1.jg3173.t1	1491	1537	light responsiveness
	chr1.jg3173.t1	8	54	light responsiveness
	chr1.jg3173.t1	102	148	light responsiveness
	chr1.jg3173.t1	1346	1392	light responsiveness
	chr1.jg3173.t1	1462	1507	anaerobic induction
	chr1.jg3173.t1	1463	1507	anaerobic induction
	chr1.jg3173.t1	1605	1649	anaerobic induction
	chr1.jg3173.t1	1896	1940	light responsiveness
	chr1.jg3173.t1	414	459	light responsiveness
	chr1.jg3173.t1	777	823	light responsiveness
	chr1.jg3173.t1	1043	1089	light responsiveness
	chr1.jg3173.t1	1958	2004	auxin responsiveness
	chr1.jg3173.t1	701	747	gibberellin-responsive element
	chr1.jg3173.t1	9	55	MeJA-responsiveness
	chr1.jg3173.t1	1577	1621	light responsiveness
	chr1.jg3173.t1	1626	1670	light responsiveness
	chr1.jg3173.t1	1677	1721	60K protein binding site
	chr1.jg3173.t1	1869	1918	defense and stress responsiveness
	chr1.jg3173.t1	1913	1962	light responsiveness
TrSPL1	chr10.jg1102.t1	1878	1922	MeJA-responsiveness
	chr10.jg1102.t1	789	835	MeJA-responsiveness
	chr10.jg1102.t1	955	1001	MeJA-responsiveness
	chr10.jg1102.t1	1445	1491	anaerobic induction
	chr10.jg1102.t1	1660	1705	light responsiveness
	chr10.jg1102.t1	1933	1978	light responsiveness
	chr10.jg1102.t1	1391	1435	light responsiveness
	chr10.jg1102.t1	1555	1601	circadian control
	chr10.jg1102.t1	1556	1600	light responsiveness
	chr10.jg1102.t1	1629	1675	light responsiveness
	chr10.jg1102.t1	1630	1674	light responsiveness
	chr10.jg1102.t1	359	405	light responsiveness
	chr10.jg1102.t1	1955	2001	light responsiveness
	chr10.jg1102.t1	706	752	light responsiveness
	chr10.jg1102.t1	1823	1869	light responsiveness
	chr10.jg1102.t1	1910	1956	light responsiveness
	chr10.jg1102.t1	1944	1990	light responsiveness
	chr10.jg1102.t1	1955	2001	MYB binding site
	chr10.jg1102.t1	937	986	light responsiveness
	chr10.jg1102.t1	426	470	abscisic acid responsiveness
	chr10.jg1102.t1	601	645	abscisic acid responsiveness
	chr10.jg1102.t1	932	976	abscisic acid responsiveness
	chr10.jg1102.t1	1165	1209	abscisic acid responsiveness
	chr10.jg1102.t1	1613	1657	abscisic acid responsiveness
	chr10.jg1102.t1	1685	1729	abscisic acid responsiveness
	chr10.jg1102.t1	349	394	abscisic acid responsiveness
	chr10.jg1102.t1	370	416	abscisic acid responsiveness
	chr10.jg1102.t1	371	416	MYB binding site
	chr10.jg1102.t1	928	973	MYB binding site
	chr10.jg1102.t1	940	985	light responsiveness
	chr10.jg1102.t1	1592	1641	MeJA-responsiveness
	chr10.jg1102.t1	524	570	MeJA-responsiveness
	chr10.jg1102.t1	526	572	MeJA-responsiveness
	chr10.jg1102.t1	1370	1416	light responsiveness
	chr10.jg1102.t1	665	710	light responsiveness
TrSPL7	chr10.jg4525.t1	379	427	salicylic acid responsiveness
	chr10.jg4525.t1	622	670	MeJA-responsiveness
	chr10.jg4525.t1	135	179	MYB binding site
	chr10.jg4525.t1	540	584	gibberellin-responsive element
	chr10.jg4525.t1	849	893	anaerobic induction
	chr10.jg4525.t1	1767	1811	light responsiveness
	chr10.jg4525.t1	1103	1149	MeJA-responsiveness
	chr10.jg4525.t1	1132	1178	defense and stress responsiveness
	chr10.jg4525.t1	1908	1954	meristem expression
	chr10.jg4525.t1	19	64	light responsiveness
	chr10.jg4525.t1	887	936	light responsiveness
	chr10.jg4525.t1	1397	1446	light responsiveness
	chr10.jg4525.t1	1788	1835	light responsiveness
	chr10.jg4525.t1	1741	1785	MeJA-responsiveness
	chr10.jg4525.t1	1881	1928	MYB binding site
TrSPL4	chr10.jg5955.t1	1283	1327	abscisic acid responsiveness
	chr10.jg5955.t1	1524	1568	abscisic acid responsiveness
	chr10.jg5955.t1	1612	1656	abscisic acid responsiveness
	chr10.jg5955.t1	1638	1682	abscisic acid responsiveness
	chr10.jg5955.t1	1700	1744	abscisic acid responsiveness
	chr10.jg5955.t1	1877	1921	light responsiveness
	chr10.jg5955.t1	1294	1340	light responsiveness
	chr10.jg5955.t1	1295	1340	light responsiveness
	chr10.jg5955.t1	1498	1543	light responsiveness
	chr10.jg5955.t1	1927	1975	light responsiveness
	chr10.jg5955.t1	1934	1982	light responsiveness
	chr10.jg5955.t1	1034	1080	light responsiveness
	chr10.jg5955.t1	803	849	light responsiveness
	chr10.jg5955.t1	1294	1340	cell cycle regulation
	chr10.jg5955.t1	1091	1137	light responsiveness
	chr10.jg5955.t1	1410	1456	light responsiveness
	chr10.jg5955.t1	242	291	light responsiveness
	chr10.jg5955.t1	959	1005	circadian control
	chr10.jg5955.t1	554	601	circadian control
	chr10.jg5955.t1	1572	1619	circadian control
	chr10.jg5955.t1	1258	1304	light responsiveness
	chr10.jg5955.t1	1294	1340	light responsiveness
	chr10.jg5955.t1	1497	1543	light responsiveness
	chr10.jg5955.t1	301	350	light responsiveness
	chr10.jg5955.t1	1935	1982	light responsiveness
	chr10.jg5955.t1	1936	1982	light responsiveness
	chr10.jg5955.t1	1937	1982	anaerobic induction
	chr10.jg5955.t1	1964	2008	MeJA-responsiveness
	chr10.jg5955.t1	815	861	60K protein binding site
	chr10.jg5955.t1	1521	1567	light responsiveness
TrSPL5	chr10.jg5970.t1	1334	1378	light responsiveness
	chr10.jg5970.t1	1350	1398	light responsiveness
	chr10.jg5970.t1	1452	1498	light responsiveness
	chr10.jg5970.t1	1453	1498	light responsiveness
	chr10.jg5970.t1	1454	1498	light responsiveness
	chr10.jg5970.t1	1935	1982	light responsiveness
	chr10.jg5970.t1	532	578	light responsiveness
	chr10.jg5970.t1	1326	1372	circadian control
	chr10.jg5970.t1	1446	1492	light responsiveness
	chr10.jg5970.t1	1920	1966	meristem expression
	chr10.jg5970.t1	1858	1904	60K protein binding site
	chr10.jg5970.t1	1220	1266	60K protein binding site
	chr10.jg5970.t1	1964	2008	anaerobic induction
	chr10.jg5970.t1	1972	2016	anaerobic induction
	chr10.jg5970.t1	1498	1544	abscisic acid responsiveness
	chr10.jg5970.t1	484	530	abscisic acid responsiveness
	chr10.jg5970.t1	686	730	gibberellin-responsive element
	chr10.jg5970.t1	851	895	auxin responsiveness
	chr10.jg5970.t1	1431	1475	MYB binding site
	chr10.jg5970.t1	1639	1683	light responsiveness
	chr10.jg5970.t1	1665	1709	light responsiveness
	chr10.jg5970.t1	1721	1765	light responsiveness
	chr10.jg5970.t1	786	833	light responsiveness
	chr10.jg5970.t1	818	866	light responsiveness
	chr10.jg5970.t1	1270	1318	MYB binding site
	chr10.jg5970.t1	617	663	light responsiveness
	chr10.jg5970.t1	647	693	light responsiveness
	chr10.jg5970.t1	397	446	MYB binding site
TrSPL9	chr11.jg4660.t1	1140	1186	MeJA-responsiveness
	chr11.jg4660.t1	153	198	MeJA-responsiveness
	chr11.jg4660.t1	338	383	zein metabolism regulation
	chr11.jg4660.t1	336	380	light responsiveness
	chr11.jg4660.t1	341	385	light responsiveness
	chr11.jg4660.t1	1778	1824	light responsiveness
	chr11.jg4660.t1	858	904	meristem expression
	chr11.jg4660.t1	1038	1084	light responsiveness
	chr11.jg4660.t1	798	847	light responsiveness
	chr11.jg4660.t1	1618	1667	light responsiveness
	chr11.jg4660.t1	1634	1681	light responsiveness
	chr11.jg4660.t1	1134	1180	light responsiveness
	chr11.jg4660.t1	1051	1097	light responsiveness
	chr11.jg4660.t1	190	236	light responsiveness
	chr11.jg4660.t1	226	272	light responsiveness
	chr11.jg4660.t1	458	504	light responsiveness
	chr11.jg4660.t1	684	730	light responsiveness
	chr11.jg4660.t1	719	765	light responsiveness
	chr11.jg4660.t1	1250	1294	anaerobic induction
	chr11.jg4660.t1	1281	1325	anaerobic induction
	chr11.jg4660.t1	1861	1908	light responsiveness
	chr11.jg4660.t1	1548	1593	low-temperature responsiveness
	chr11.jg4660.t1	499	545	MeJA-responsiveness
	chr11.jg4660.t1	520	566	MeJA-responsiveness
	chr11.jg4660.t1	1898	1943	light responsiveness
	chr11.jg4660.t1	1951	1995	light responsiveness
	chr11.jg4660.t1	452	498	60K protein binding site
	chr11.jg4660.t1	1481	1527	endosperm expression
	chr11.jg4660.t1	1688	1734	endosperm expression
	chr11.jg4660.t1	795	844	light responsiveness
	chr11.jg4660.t1	1601	1651	light responsiveness
	chr11.jg4660.t1	1559	1606	MYB binding site
	chr11.jg4660.t1	183	234	gibberellin-responsive element
TrSPL19	chr11.jg5501.t1	296	340	light responsiveness
	chr11.jg5501.t1	827	871	light responsiveness
	chr11.jg5501.t1	857	901	salicylic acid responsiveness
	chr11.jg5501.t1	1764	1808	MeJA-responsiveness
	chr11.jg5501.t1	579	625	light responsiveness
	chr11.jg5501.t1	1035	1081	light responsiveness
	chr11.jg5501.t1	1955	2001	anaerobic induction
	chr11.jg5501.t1	1957	2001	anaerobic induction
	chr11.jg5501.t1	1737	1783	anaerobic induction
	chr11.jg5501.t1	1837	1884	anaerobic induction
	chr11.jg5501.t1	1266	1312	anaerobic induction
	chr11.jg5501.t1	1801	1845	MeJA-responsiveness
TrSPL35	chr11.jg607.t1	1749	1796	meristem expression
	chr11.jg607.t1	1682	1729	anaerobic induction
	chr11.jg607.t1	883	932	auxin responsiveness
	chr11.jg607.t1	1065	1109	light responsiveness
	chr11.jg607.t1	1448	1492	salicylic acid responsiveness
	chr11.jg607.t1	1510	1554	salicylic acid responsiveness
	chr11.jg607.t1	1380	1429	auxin responsiveness
	chr11.jg607.t1	828	873	cell cycle regulation
	chr11.jg607.t1	1654	1699	MYB binding site
	chr11.jg607.t1	1362	1408	MYB binding site
	chr11.jg607.t1	966	1012	light responsiveness
	chr11.jg607.t1	1285	1331	MYB binding site
	chr11.jg607.t1	521	567	light responsiveness
	chr11.jg607.t1	1185	1235.5	anaerobic induction
TrSPL8	chr11.jg8254.t1	452	502	light responsiveness
	chr11.jg8254.t1	1542	1587	auxin responsiveness
	chr11.jg8254.t1	1216	1262	low-temperature responsiveness
	chr11.jg8254.t1	482	531	MeJA-responsiveness
	chr11.jg8254.t1	1424	1473	MeJA-responsiveness
	chr11.jg8254.t1	1808	1852	light responsiveness
	chr11.jg8254.t1	1823	1867	light responsiveness
	chr11.jg8254.t1	1899	1943	light responsiveness
	chr11.jg8254.t1	1951	1995	light responsiveness
	chr11.jg8254.t1	1965	2009	light responsiveness
	chr11.jg8254.t1	1972	2016	light responsiveness
	chr11.jg8254.t1	-2	44	light responsiveness
	chr11.jg8254.t1	313	359	light responsiveness
	chr11.jg8254.t1	1865	1912	meristem expression
	chr11.jg8254.t1	1612	1661	meristem expression
	chr11.jg8254.t1	1628	1675	meristem expression
	chr11.jg8254.t1	866	912	light responsiveness
	chr11.jg8254.t1	374	424	light responsiveness
	chr11.jg8254.t1	34	80	seed-specific regulation
	chr11.jg8254.t1	1467	1513	MYB binding site
	chr11.jg8254.t1	1782	1828	MYB binding site
	chr11.jg8254.t1	590	639	light responsiveness
	chr11.jg8254.t1	241	289	endosperm expression
	chr11.jg8254.t1	988	1036	endosperm expression
	chr11.jg8254.t1	336	383	abscisic acid responsiveness
	chr11.jg8254.t1	590	637	light responsiveness
	chr11.jg8254.t1	1650	1698	MeJA-responsiveness
	chr11.jg8254.t1	467	511	MeJA-responsiveness
	chr11.jg8254.t1	1329	1373	zein metabolism regulation
	chr11.jg8254.t1	1082	1128	MYB binding site
	chr11.jg8254.t1	1752	1801	light responsiveness
	chr11.jg8254.t1	866	912	light responsiveness
	chr11.jg8254.t1	629	673	light responsiveness
	chr11.jg8254.t1	1369	1413	light responsiveness
TrSPL24	chr12.jg2150.t1	548	592	MYB binding site
	chr12.jg2150.t1	632	676	salicylic acid responsiveness
	chr12.jg2150.t1	1015	1061	zein metabolism regulation
	chr12.jg2150.t1	358	402	light responsiveness
	chr12.jg2150.t1	577	621	light responsiveness
	chr12.jg2150.t1	1631	1675	light responsiveness
	chr12.jg2150.t1	1891	1935	light responsiveness
	chr12.jg2150.t1	834	883	wound-responsive element
	chr12.jg2150.t1	1859	1905	meristem expression
	chr12.jg2150.t1	1860	1904	light responsiveness
	chr12.jg2150.t1	1876	1922	light responsiveness
	chr12.jg2150.t1	1878	1922	60K protein binding site
	chr12.jg2150.t1	911	958	defense and stress responsiveness
	chr12.jg2150.t1	707	753	anaerobic induction
	chr12.jg2150.t1	465	514	anaerobic induction
	chr12.jg2150.t1	834	883	anaerobic induction
	chr12.jg2150.t1	1917	1968	anaerobic induction
	chr12.jg2150.t1	1720	1766	auxin responsiveness
	chr12.jg2150.t1	1554	1598	light responsiveness
	chr12.jg2150.t1	1600	1645	light responsiveness
	chr12.jg2150.t1	1697	1741	light responsiveness
	chr12.jg2150.t1	1763	1808	light responsiveness
	chr12.jg2150.t1	99	145	light responsiveness
TrSPL25	chr12.jg2155.t1	1888	1932	meristem expression
	chr12.jg2155.t1	104	153	light responsiveness
	chr12.jg2155.t1	1446	1492	light responsiveness
	chr12.jg2155.t1	618	668	light responsiveness
	chr12.jg2155.t1	1862	1912	defense and stress responsiveness
	chr12.jg2155.t1	855	905	anaerobic induction
	chr12.jg2155.t1	869	919	anaerobic induction
	chr12.jg2155.t1	1111	1161	anaerobic induction
	chr12.jg2155.t1	5	54	light responsiveness
	chr12.jg2155.t1	1563	1609	light responsiveness
	chr12.jg2155.t1	1683	1729	low-temperature responsiveness
	chr12.jg2155.t1	1641	1685	MeJA-responsiveness
	chr12.jg2155.t1	1670	1714	light responsiveness
	chr12.jg2155.t1	875	919	MeJA-responsiveness
	chr12.jg2155.t1	988	1032	light responsiveness
	chr12.jg2155.t1	1225	1269	light responsiveness
TrSPL28	chr12.jg6792.t1	709	753	salicylic acid responsiveness
	chr12.jg6792.t1	812	856	abscisic acid responsiveness
	chr12.jg6792.t1	1905	1949	light responsiveness
	chr12.jg6792.t1	935	979	MYB binding site
	chr12.jg6792.t1	1695	1739	light responsiveness
	chr12.jg6792.t1	1688	1736	light responsiveness
	chr12.jg6792.t1	1848	1896	light responsiveness
	chr12.jg6792.t1	398	448	light responsiveness
	chr12.jg6792.t1	924	970	light responsiveness
	chr12.jg6792.t1	1821	1868	light responsiveness
	chr12.jg6792.t1	1855	1902	light responsiveness
	chr12.jg6792.t1	1856	1902	light responsiveness
	chr12.jg6792.t1	1857	1902	light responsiveness
	chr12.jg6792.t1	1858	1902	light responsiveness
	chr12.jg6792.t1	1883	1927	auxin responsiveness
	chr12.jg6792.t1	1914	1958	auxin responsiveness
	chr12.jg6792.t1	1916	1961	low-temperature responsiveness
	chr12.jg6792.t1	1881	1927	defense and stress responsiveness
	chr12.jg6792.t1	11	57	defense and stress responsiveness
	chr12.jg6792.t1	38	84	light responsiveness
	chr12.jg6792.t1	1211	1261	light responsiveness
TrSPL22	chr13.jg6376.t1	1956	2009	anaerobic induction
	chr13.jg6376.t1	1958	2006	anaerobic induction
	chr13.jg6376.t1	1959	2006	anaerobic induction
	chr13.jg6376.t1	1438	1483	MeJA-responsiveness
	chr13.jg6376.t1	1458	1503	low-temperature responsiveness
	chr13.jg6376.t1	1613	1657	gibberellin-responsive element
	chr13.jg6376.t1	1662	1707	light responsiveness
	chr13.jg6376.t1	793	839	MeJA-responsiveness
	chr13.jg6376.t1	1008	1054	MYB binding site
	chr13.jg6376.t1	1143	1188	light responsiveness
	chr13.jg6376.t1	1408	1452	light responsiveness
	chr13.jg6376.t1	1738	1784	abscisic acid responsiveness
	chr13.jg6376.t1	1955	2005	abscisic acid responsiveness
	chr13.jg6376.t1	228	272	light responsiveness
	chr13.jg6376.t1	1631	1676	light responsiveness
	chr13.jg6376.t1	1630	1676	light responsiveness
TrSPL29	chr14.jg1451.t1	1444	1493	salicylic acid responsiveness
	chr14.jg1451.t1	200	246	light responsiveness
	chr14.jg1451.t1	1721	1770	light responsiveness
	chr14.jg1451.t1	1905	1949	zein metabolism regulation
	chr14.jg1451.t1	251	303	light responsiveness
	chr14.jg1451.t1	820	868	MYB binding site
	chr14.jg1451.t1	1247	1295	light responsiveness
	chr14.jg1451.t1	1735	1783	light responsiveness
	chr14.jg1451.t1	133	181	abscisic acid responsiveness
	chr14.jg1451.t1	288	336	abscisic acid responsiveness
	chr14.jg1451.t1	923	969	abscisic acid responsiveness
	chr14.jg1451.t1	800	847	abscisic acid responsiveness
	chr14.jg1451.t1	1751	1795	auxin responsiveness
	chr14.jg1451.t1	1836	1880	defense and stress responsiveness
	chr14.jg1451.t1	1881	1925	defense and stress responsiveness
	chr14.jg1451.t1	776	823	light responsiveness
	chr14.jg1451.t1	780	827	light responsiveness
	chr14.jg1451.t1	871	918	light responsiveness
	chr14.jg1451.t1	956	1003	light responsiveness
	chr14.jg1451.t1	1570	1617	light responsiveness
	chr14.jg1451.t1	61	107	light responsiveness
	chr14.jg1451.t1	538	584	light responsiveness
	chr14.jg1451.t1	104	150	light responsiveness
	chr14.jg1451.t1	1354	1400	light responsiveness
	chr14.jg1451.t1	1384	1430	light responsiveness
	chr14.jg1451.t1	1783	1827	light responsiveness
	chr14.jg1451.t1	1852	1899	abscisic acid responsiveness
	chr14.jg1451.t1	1853	1899	abscisic acid responsiveness
	chr14.jg1451.t1	1854	1899	abscisic acid responsiveness
	chr14.jg1451.t1	1855	1899	light responsiveness
TrSPL15	chr14.jg2060.t1	716	760	MYB binding site
	chr14.jg2060.t1	1232	1276	salicylic acid responsiveness
	chr14.jg2060.t1	571	615	light responsiveness
	chr14.jg2060.t1	690	734	light responsiveness
	chr14.jg2060.t1	1499	1543	light responsiveness
	chr14.jg2060.t1	1917	1963	light responsiveness
	chr14.jg2060.t1	1374	1423	light responsiveness
	chr14.jg2060.t1	1678	1724	light responsiveness
	chr14.jg2060.t1	1604	1651	light responsiveness
	chr14.jg2060.t1	1692	1739	light responsiveness
	chr14.jg2060.t1	1795	1844	light responsiveness
	chr14.jg2060.t1	1841	1888	light responsiveness
	chr14.jg2060.t1	1856	1906	light responsiveness
	chr14.jg2060.t1	1678	1724	light responsiveness
	chr14.jg2060.t1	635	683	light responsiveness
	chr14.jg2060.t1	212	258	light responsiveness
	chr14.jg2060.t1	869	915	light responsiveness
	chr14.jg2060.t1	722	769	anaerobic induction
	chr14.jg2060.t1	1902	1952	anaerobic induction
	chr14.jg2060.t1	321	370.5	light responsiveness
	chr14.jg2060.t1	193	240	light responsiveness
	chr14.jg2060.t1	1107	1154	light responsiveness
	chr14.jg2060.t1	1724	1769	light responsiveness
	chr14.jg2060.t1	1383	1427	seed-specific regulation
	chr14.jg2060.t1	1791	1835	auxin responsiveness
TrSPL34	chr15.jg2337.t1	1020	1064	MeJA-responsiveness
	chr15.jg2337.t1	1408	1452	MeJA-responsiveness
	chr15.jg2337.t1	663	707	light responsiveness
	chr15.jg2337.t1	695	739	gibberellin-responsive element
	chr15.jg2337.t1	789	833	auxin responsiveness
	chr15.jg2337.t1	1449	1494	MeJA-responsiveness
	chr15.jg2337.t1	1454	1499	MeJA-responsiveness
	chr15.jg2337.t1	1470	1514	anaerobic induction
	chr15.jg2337.t1	257	302	light responsiveness
	chr15.jg2337.t1	1970	2016	meristem expression
	chr15.jg2337.t1	1566	1611	light responsiveness
	chr15.jg2337.t1	1890	1936	salicylic acid responsiveness
	chr15.jg2337.t1	1891	1935	MeJA-responsiveness
TrSPL13	chr16.jg2755.t1	231	279	MYB binding site
	chr16.jg2755.t1	1872	1916	zein metabolism regulation
	chr16.jg2755.t1	1892	1936	MYB binding site
	chr16.jg2755.t1	1934	1978	MYB binding site
	chr16.jg2755.t1	1939	1983	auxin responsiveness
	chr16.jg2755.t1	1942	1986	gibberellin-responsive element
	chr16.jg2755.t1	429	473	phytochrome down-regulation expression
	chr16.jg2755.t1	628	672	light responsiveness
	chr16.jg2755.t1	341	389	light responsiveness
	chr16.jg2755.t1	880	928	light responsiveness
	chr16.jg2755.t1	51	97	light responsiveness
	chr16.jg2755.t1	432	478	meristem expression
	chr16.jg2755.t1	1473	1519	meristem expression
	chr16.jg2755.t1	1378	1424	light responsiveness
	chr16.jg2755.t1	25	71	light responsiveness
	chr16.jg2755.t1	1775	1819	light responsiveness
	chr16.jg2755.t1	1865	1911	anaerobic induction
	chr16.jg2755.t1	1641	1685	MeJA-responsiveness
	chr16.jg2755.t1	1888	1932	light responsiveness
	chr16.jg2755.t1	1286	1331	light responsiveness
	chr16.jg2755.t1	90	135	light responsiveness
	chr16.jg2755.t1	110	157	light responsiveness
TrSPL17	chr16.jg5050.t1	1601	1647	light responsiveness
	chr16.jg5050.t1	1416	1462	light responsiveness
	chr16.jg5050.t1	817	865	light responsiveness
	chr16.jg5050.t1	865	909	MYB binding site
	chr16.jg5050.t1	900	944	MeJA-responsiveness
	chr16.jg5050.t1	406	451	light responsiveness
	chr16.jg5050.t1	761	807	abscisic acid responsiveness
	chr16.jg5050.t1	979	1025	abscisic acid responsiveness
	chr16.jg5050.t1	1069	1115	abscisic acid responsiveness
	chr16.jg5050.t1	1287	1335	abscisic acid responsiveness
	chr16.jg5050.t1	715	759	gibberellin-responsive element
	chr16.jg5050.t1	1324	1368	low-temperature responsiveness
	chr16.jg5050.t1	1339	1383	low-temperature responsiveness
	chr16.jg5050.t1	1544	1588	MeJA-responsiveness
	chr16.jg5050.t1	1694	1739	anaerobic induction
	chr16.jg5050.t1	1803	1847	anaerobic induction
	chr16.jg5050.t1	1877	1921	anaerobic induction
	chr16.jg5050.t1	945	991	anaerobic induction
	chr16.jg5050.t1	1241	1287	anaerobic induction
	chr16.jg5050.t1	406	451	anaerobic induction
	chr16.jg5050.t1	553	599	light responsiveness
	chr16.jg5050.t1	1931	1977	light responsiveness
	chr16.jg5050.t1	1137	1186	light responsiveness
	chr16.jg5050.t1	344	391	light responsiveness
	chr16.jg5050.t1	902	948	light responsiveness
	chr16.jg5050.t1	1287	1333	light responsiveness
	chr16.jg5050.t1	1288	1335	light responsiveness
	chr16.jg5050.t1	1289	1335	light responsiveness
	chr16.jg5050.t1	1291	1335	meristem expression
TrSPL36	chr2.jg1259.t1	1876	1925	light responsiveness
	chr2.jg1259.t1	1877	1924	light responsiveness
	chr2.jg1259.t1	1662	1706	low-temperature responsiveness
	chr2.jg1259.t1	1745	1790	light responsiveness
	chr2.jg1259.t1	1801	1848	light responsiveness
	chr2.jg1259.t1	1809	1854	light responsiveness
	chr2.jg1259.t1	1810	1854	anaerobic induction
	chr2.jg1259.t1	1540	1587	light responsiveness
	chr2.jg1259.t1	828	874	auxin responsiveness
	chr2.jg1259.t1	830	876	abscisic acid responsiveness
	chr2.jg1259.t1	1230	1274	light responsiveness
	chr2.jg1259.t1	1299	1343	light responsiveness
	chr2.jg1259.t1	1360	1404	MYB binding site
	chr2.jg1259.t1	666	719	light responsiveness
	chr2.jg1259.t1	566	614	light responsiveness
TrSPL2	chr2.jg1898.t1	1825	1871	light responsiveness
	chr2.jg1898.t1	1780	1824	MeJA-responsiveness
	chr2.jg1898.t1	1878	1922	MeJA-responsiveness
	chr2.jg1898.t1	1495	1541	MeJA-responsiveness
	chr2.jg1898.t1	1497	1543	low-temperature responsiveness
	chr2.jg1898.t1	1770	1816	light responsiveness
	chr2.jg1898.t1	1482	1527	anaerobic induction
	chr2.jg1898.t1	1678	1723	anaerobic induction
	chr2.jg1898.t1	1826	1872	defense and stress responsiveness
	chr2.jg1898.t1	1055	1101	defense and stress responsiveness
	chr2.jg1898.t1	1596	1641	MeJA-responsiveness
	chr2.jg1898.t1	1614	1659	MeJA-responsiveness
	chr2.jg1898.t1	1823	1868	MeJA-responsiveness
	chr2.jg1898.t1	1941	1985	auxin responsiveness
	chr2.jg1898.t1	1678	1723	MYB binding site
TrSPL32	chr2.jg4040.t1	1332	1378	light responsiveness
	chr2.jg4040.t1	1760	1806	light responsiveness
	chr2.jg4040.t1	1970	2016	light responsiveness
	chr2.jg4040.t1	1457	1501	auxin responsiveness
	chr2.jg4040.t1	1573	1617	auxin responsiveness
	chr2.jg4040.t1	1669	1713	MYB binding site
	chr2.jg4040.t1	552	598	MeJA-responsiveness
	chr2.jg4040.t1	572	618	MeJA-responsiveness
	chr2.jg4040.t1	1056	1102	MeJA-responsiveness
	chr2.jg4040.t1	1143	1188	zein metabolism regulation
	chr2.jg4040.t1	1503	1548	zein metabolism regulation
	chr2.jg4040.t1	965	1009	60K protein binding site
	chr2.jg4040.t1	1234	1278	60K protein binding site
	chr2.jg4040.t1	1573	1617	anaerobic induction
	chr2.jg4040.t1	1080	1131	light responsiveness
	chr2.jg4040.t1	1731	1775	MeJA-responsiveness
	chr2.jg4040.t1	1857	1901	MeJA-responsiveness
	chr2.jg4040.t1	1871	1915	MeJA-responsiveness
	chr2.jg4040.t1	1883	1927	light responsiveness
	chr2.jg4040.t1	941	987	light responsiveness
	chr2.jg4040.t1	1847	1893	light responsiveness
	chr2.jg4040.t1	387	432	light responsiveness
	chr2.jg4040.t1	793	838	light responsiveness
	chr2.jg4040.t1	1143	1188	light responsiveness
	chr2.jg4040.t1	845	891	light responsiveness
	chr2.jg4040.t1	1527	1571	light responsiveness
	chr2.jg4040.t1	1615	1659	light responsiveness
TrSPL6	chr3.jg2242.t1	1861	1906	low-temperature responsiveness
	chr3.jg2242.t1	1868	1913	auxin responsiveness
	chr3.jg2242.t1	1921	1966	light responsiveness
	chr3.jg2242.t1	1926	1970	meristem expression
	chr3.jg2242.t1	1798	1845	light responsiveness
	chr3.jg2242.t1	1799	1845	light responsiveness
	chr3.jg2242.t1	1800	1845	light responsiveness
	chr3.jg2242.t1	1801	1845	light responsiveness
	chr3.jg2242.t1	940	986	auxin responsiveness
	chr3.jg2242.t1	1407	1453	light responsiveness
	chr3.jg2242.t1	953	999	MYB binding site
	chr3.jg2242.t1	475	519	abscisic acid responsiveness
	chr3.jg2242.t1	900	944	light responsiveness
	chr3.jg2242.t1	1055	1099	light responsiveness
	chr3.jg2242.t1	1567	1611	MYB binding site
	chr3.jg2242.t1	1596	1640	MeJA-responsiveness
TrSPL20	chr3.jg6346.t1	1833	1877	anaerobic induction
	chr3.jg6346.t1	1920	1965	anaerobic induction
	chr3.jg6346.t1	1943	1987	anaerobic induction
	chr3.jg6346.t1	1952	1997	anaerobic induction
	chr3.jg6346.t1	1774	1820	light responsiveness
	chr3.jg6346.t1	1776	1820	meristem expression
	chr3.jg6346.t1	825	871	light responsiveness
	chr3.jg6346.t1	1254	1300	light responsiveness
	chr3.jg6346.t1	1737	1783	light responsiveness
	chr3.jg6346.t1	541	585	gibberellin-responsive element
	chr3.jg6346.t1	1072	1116	light responsiveness
	chr3.jg6346.t1	1430	1474	MYB binding site
	chr3.jg6346.t1	1764	1808	light responsiveness
	chr3.jg6346.t1	1883	1927	endosperm expression
	chr3.jg6346.t1	1053	1100	light responsiveness
	chr3.jg6346.t1	1215	1262	MeJA-responsiveness
	chr3.jg6346.t1	1381	1428	light responsiveness
TrSPL30	chr3.jg8784.t1	1499	1545	light responsiveness
	chr3.jg8784.t1	166	212	MYB binding site
	chr3.jg8784.t1	384	430	abscisic acid responsiveness
	chr3.jg8784.t1	539	585	abscisic acid responsiveness
	chr3.jg8784.t1	693	737	light responsiveness
	chr3.jg8784.t1	728	772	light responsiveness
	chr3.jg8784.t1	1701	1745	light responsiveness
	chr3.jg8784.t1	1725	1770	light responsiveness
	chr3.jg8784.t1	1962	2006	light responsiveness
	chr3.jg8784.t1	1035	1081	anaerobic induction
	chr3.jg8784.t1	1690	1736	defense and stress responsiveness
	chr3.jg8784.t1	700	749	light responsiveness
	chr3.jg8784.t1	1115	1164	light responsiveness
	chr3.jg8784.t1	1236	1285	light responsiveness
	chr3.jg8784.t1	1835	1881	light responsiveness
	chr3.jg8784.t1	403	449	light responsiveness
	chr3.jg8784.t1	1350	1400	light responsiveness
	chr3.jg8784.t1	767	816	circadian control
	chr3.jg8784.t1	1544	1590	light responsiveness
	chr3.jg8784.t1	1545	1590	light responsiveness
	chr3.jg8784.t1	1885	1931	seed-specific regulation
TrSPL31	chr3.jg8805.t1	1832	1878	light responsiveness
	chr3.jg8805.t1	1967	2013	light responsiveness
	chr3.jg8805.t1	295	341	zein metabolism regulation
	chr3.jg8805.t1	812	858	MYB binding site
	chr3.jg8805.t1	755	799	abscisic acid responsiveness
	chr3.jg8805.t1	967	1011	light responsiveness
	chr3.jg8805.t1	1101	1145	light responsiveness
	chr3.jg8805.t1	1246	1290	MYB binding site
	chr3.jg8805.t1	1870	1914	light responsiveness
	chr3.jg8805.t1	394	440	light responsiveness
	chr3.jg8805.t1	400	446	light responsiveness
	chr3.jg8805.t1	660	706	light responsiveness
	chr3.jg8805.t1	1186	1235	anaerobic induction
	chr3.jg8805.t1	1016	1062	anaerobic induction
	chr3.jg8805.t1	1689	1735	anaerobic induction
	chr3.jg8805.t1	522	568	defense and stress responsiveness
	chr3.jg8805.t1	1833	1879	light responsiveness
	chr3.jg8805.t1	1531	1577	light responsiveness
	chr3.jg8805.t1	1532	1577	light responsiveness
	chr3.jg8805.t1	1533	1577	light responsiveness
	chr3.jg8805.t1	1882	1928	light responsiveness
TrSPL14	chr4.jg4156.t1	1591	1635	MeJA-responsiveness
	chr4.jg4156.t1	1639	1684	MeJA-responsiveness
	chr4.jg4156.t1	1815	1859	light responsiveness
	chr4.jg4156.t1	1885	1929	light responsiveness
	chr4.jg4156.t1	1767	1811	light responsiveness
	chr4.jg4156.t1	1862	1908	light responsiveness
	chr4.jg4156.t1	1863	1907	light responsiveness
	chr4.jg4156.t1	1947	1992	light responsiveness
	chr4.jg4156.t1	1948	1992	meristem expression
	chr4.jg4156.t1	948	996	meristem expression
	chr4.jg4156.t1	100	146	light responsiveness
	chr4.jg4156.t1	1108	1154	circadian control
	chr4.jg4156.t1	779	825	light responsiveness
	chr4.jg4156.t1	851	897	light responsiveness
	chr4.jg4156.t1	1939	1989	light responsiveness
	chr4.jg4156.t1	455	501	auxin responsiveness
	chr4.jg4156.t1	944	988	light responsiveness
	chr4.jg4156.t1	1633	1677	phytochrome down-regulation expression
	chr4.jg4156.t1	1791	1835	MYB binding site
	chr4.jg4156.t1	1283	1327	salicylic acid responsiveness
	chr4.jg4156.t1	1869	1913	salicylic acid responsiveness
	chr4.jg4156.t1	1939	1983	MeJA-responsiveness
	chr4.jg4156.t1	1442	1488	MeJA-responsiveness
	chr4.jg4156.t1	661	707	MYB binding site
TrSPL12	chr4.jg4415.t1	672	716	light responsiveness
	chr4.jg4415.t1	686	730	gibberellin-responsive element
	chr4.jg4415.t1	1064	1108	light responsiveness
	chr4.jg4415.t1	1648	1701	light responsiveness
	chr4.jg4415.t1	323	367	MYB binding site
	chr4.jg4415.t1	841	885	MYB binding site
	chr4.jg4415.t1	1066	1110	MYB binding site
	chr4.jg4415.t1	1320	1366	MeJA-responsiveness
	chr4.jg4415.t1	1322	1368	MeJA-responsiveness
	chr4.jg4415.t1	1803	1851	MeJA-responsiveness
	chr4.jg4415.t1	1187	1232	cell cycle regulation
	chr4.jg4415.t1	733	779	MYB binding site
	chr4.jg4415.t1	1854	1902	light responsiveness
	chr4.jg4415.t1	1855	1902	light responsiveness
	chr4.jg4415.t1	1856	1902	light responsiveness
	chr4.jg4415.t1	1857	1902	light responsiveness
	chr4.jg4415.t1	481	527	light responsiveness
	chr4.jg4415.t1	1615	1660	MeJA-responsiveness
	chr4.jg4415.t1	1775	1819	MeJA-responsiveness
	chr4.jg4415.t1	1895	1940	MeJA-responsiveness
	chr4.jg4415.t1	1902	1947	anaerobic induction
	chr4.jg4415.t1	74	119	MYB binding site
TrSPL27	chr5.jg6491.t1	511	555	light responsiveness
	chr5.jg6491.t1	717	761	abscisic acid responsiveness
	chr5.jg6491.t1	1649	1693	MeJA-responsiveness
	chr5.jg6491.t1	673	719	salicylic acid responsiveness
	chr5.jg6491.t1	712	756	MYB binding site
	chr5.jg6491.t1	1126	1170	light responsiveness
	chr5.jg6491.t1	1335	1379	light responsiveness
	chr5.jg6491.t1	1732	1778	light responsiveness
	chr5.jg6491.t1	1733	1778	light responsiveness
	chr5.jg6491.t1	1863	1907	anaerobic induction
	chr5.jg6491.t1	971	1017	anaerobic induction
	chr5.jg6491.t1	795	840	light responsiveness
	chr5.jg6491.t1	1972	2017	MeJA-responsiveness
TrSPL21	chr5.jg73.t1	1384	1429	low-temperature responsiveness
	chr5.jg73.t1	1534	1579	auxin responsiveness
	chr5.jg73.t1	1865	1909	light responsiveness
	chr5.jg73.t1	1910	1954	anaerobic induction
	chr5.jg73.t1	984	1030	defense and stress responsiveness
	chr5.jg73.t1	1031	1077	defense and stress responsiveness
	chr5.jg73.t1	96	142	light responsiveness
	chr5.jg73.t1	1043	1089	light responsiveness
	chr5.jg73.t1	824	873	light responsiveness
	chr5.jg73.t1	1861	1905	light responsiveness
	chr5.jg73.t1	1870	1914	light responsiveness
	chr5.jg73.t1	1881	1926	light responsiveness
	chr5.jg73.t1	1949	1998	light responsiveness
	chr5.jg73.t1	71	115	light responsiveness
	chr5.jg73.t1	295	339	light responsiveness
	chr5.jg73.t1	877	921	light responsiveness
	chr5.jg73.t1	1002	1046	light responsiveness
	chr5.jg73.t1	1104	1148	abscisic acid responsiveness
	chr5.jg73.t1	1249	1293	abscisic acid responsiveness
	chr5.jg73.t1	1722	1766	light responsiveness
	chr5.jg73.t1	1759	1803	light responsiveness
	chr5.jg73.t1	1947	1991	light responsiveness
	chr5.jg73.t1	1042	1091	light responsiveness
	chr5.jg73.t1	301	349	light responsiveness
	chr5.jg73.t1	421	469	MYB binding site
	chr5.jg73.t1	1888	1936	abscisic acid responsiveness
	chr5.jg73.t1	1026	1072	abscisic acid responsiveness
	chr5.jg73.t1	1625	1671	light responsiveness
TrSPL16	chr6.jg1191.t1	795	839	endosperm expression
	chr6.jg1191.t1	1610	1654	zein metabolism regulation
	chr6.jg1191.t1	701	750	salicylic acid responsiveness
	chr6.jg1191.t1	1771	1820	light responsiveness
	chr6.jg1191.t1	32	78	MYB binding site
	chr6.jg1191.t1	1331	1375	light responsiveness
	chr6.jg1191.t1	1575	1622	light responsiveness
	chr6.jg1191.t1	1576	1622	light responsiveness
	chr6.jg1191.t1	1578	1622	light responsiveness
	chr6.jg1191.t1	1864	1908	light responsiveness
	chr6.jg1191.t1	183	229	light responsiveness
	chr6.jg1191.t1	426	472	light responsiveness
	chr6.jg1191.t1	338	387	light responsiveness
	chr6.jg1191.t1	1847	1891	anaerobic induction
	chr6.jg1191.t1	86	132	light responsiveness
	chr6.jg1191.t1	224	270	light responsiveness
	chr6.jg1191.t1	573	619	light responsiveness
	chr6.jg1191.t1	765	811	light responsiveness
	chr6.jg1191.t1	1241	1287	light responsiveness
	chr6.jg1191.t1	1669	1715	light responsiveness
TrSPL26	chr7.jg1914.t1	471	515	MYB binding site
	chr7.jg1914.t1	1962	2006	abscisic acid responsiveness
	chr7.jg1914.t1	742	786	gibberellin-responsive element
	chr7.jg1914.t1	1028	1072	light responsiveness
	chr7.jg1914.t1	1115	1159	MYB binding site
	chr7.jg1914.t1	1566	1610	anaerobic induction
	chr7.jg1914.t1	1571	1615	anaerobic induction
	chr7.jg1914.t1	1605	1649	anaerobic induction
	chr7.jg1914.t1	1836	1881	light responsiveness
	chr7.jg1914.t1	1747	1794	light responsiveness
	chr7.jg1914.t1	1748	1794	light responsiveness
	chr7.jg1914.t1	1879	1923	light responsiveness
TrSPL18	chr7.jg4812.t1	1389	1433	anaerobic induction
	chr7.jg4812.t1	1429	1475	anaerobic induction
	chr7.jg4812.t1	1430	1474	anaerobic induction
	chr7.jg4812.t1	1726	1773	anaerobic induction
	chr7.jg4812.t1	1853	1897	light responsiveness
	chr7.jg4812.t1	574	620	light responsiveness
	chr7.jg4812.t1	653	699	light responsiveness
	chr7.jg4812.t1	1529	1574	MYB binding site
	chr7.jg4812.t1	1576	1621	MYB binding site
	chr7.jg4812.t1	1652	1697	MYB binding site
	chr7.jg4812.t1	314	360	salicylic acid responsiveness
	chr7.jg4812.t1	1179	1225	salicylic acid responsiveness
	chr7.jg4812.t1	1476	1522	zein metabolism regulation
	chr7.jg4812.t1	164	210	light responsiveness
	chr7.jg4812.t1	1454	1498	light responsiveness
	chr7.jg4812.t1	1549	1593	endosperm expression
	chr7.jg4812.t1	1646	1690	light responsiveness
	chr7.jg4812.t1	1563	1607	gibberellin-responsive element
	chr7.jg4812.t1	1655	1699	gibberellin-responsive element
	chr7.jg4812.t1	1632	1678	MYB binding site
	chr7.jg4812.t1	314	360	MYB binding site
	chr7.jg4812.t1	124	170	anaerobic induction
	chr7.jg4812.t1	1204	1250	light responsiveness
TrSPL23	chr7.jg743.t1	399	445	light responsiveness
	chr7.jg743.t1	451	497	light responsiveness
	chr7.jg743.t1	1745	1791	light responsiveness
	chr7.jg743.t1	1446	1490	MeJA-responsiveness
	chr7.jg743.t1	1509	1554	MeJA-responsiveness
	chr7.jg743.t1	1607	1651	light responsiveness
	chr7.jg743.t1	862	909	meristem expression
	chr7.jg743.t1	1807	1854	light responsiveness
	chr7.jg743.t1	1624	1670	light responsiveness
	chr7.jg743.t1	693	739	light responsiveness
	chr7.jg743.t1	898	944	light responsiveness
	chr7.jg743.t1	141	187	light responsiveness
	chr7.jg743.t1	1956	2009	seed-specific regulation
	chr7.jg743.t1	1958	2006	MYB binding site
	chr7.jg743.t1	1960	2006	light responsiveness
	chr7.jg743.t1	1961	2006	MYB binding site
	chr7.jg743.t1	967	1013	salicylic acid responsiveness
	chr7.jg743.t1	969	1015	MeJA-responsiveness
	chr7.jg743.t1	1291	1337	MeJA-responsiveness
	chr7.jg743.t1	465	509	light responsiveness
	chr7.jg743.t1	426	470	light responsiveness
	chr7.jg743.t1	527	571	light responsiveness
	chr7.jg743.t1	1257	1301	abscisic acid responsiveness
	chr7.jg743.t1	1568	1612	abscisic acid responsiveness
	chr7.jg743.t1	441	489	light responsiveness
TrSPL11	chr8.jg1699.t1	1926	1971	light responsiveness
	chr8.jg1699.t1	1933	1978	light responsiveness
	chr8.jg1699.t1	1968	2012	light responsiveness
	chr8.jg1699.t1	1944	1988	salicylic acid responsiveness
TrSPL33	chr9.jg3703.t1	1836	1880	MeJA-responsiveness
	chr9.jg3703.t1	1856	1900	anaerobic induction
	chr9.jg3703.t1	1452	1496	MeJA-responsiveness
	chr9.jg3703.t1	1370	1414	light responsiveness
	chr9.jg3703.t1	1524	1568	abscisic acid responsiveness
TrSPL37	chr9.jg8418.t1	776	820	zein metabolism regulation
	chr9.jg8418.t1	736	780	MeJA-responsiveness
	chr9.jg8418.t1	1108	1154	auxin responsiveness
	chr9.jg8418.t1	1880	1926	light responsiveness
	chr9.jg8418.t1	371	419	light responsiveness
	chr9.jg8418.t1	283	331	light responsiveness
	chr9.jg8418.t1	621	667	light responsiveness
	chr9.jg8418.t1	1876	1925	light responsiveness
	chr9.jg8418.t1	1877	1924	light responsiveness
	chr9.jg8418.t1	1878	1924	light responsiveness
	chr9.jg8418.t1	1879	1926	meristem expression
	chr9.jg8418.t1	1880	1926	circadian control
	chr9.jg8418.t1	1882	1926	light responsiveness
	chr9.jg8418.t1	383	432	MeJA-responsiveness
	chr9.jg8418.t1	1799	1846	anaerobic induction
	chr9.jg8418.t1	1807	1852	anaerobic induction
	chr9.jg8418.t1	1808	1852	light responsiveness
	chr9.jg8418.t1	411	457	light responsiveness

## Sheet: TableS4
Table S4. Analysis of conserved motifs of SPL protein in White clover.
name	Best possible match	E-value	Width	sequence logo
motif1	GLEQRFCQQCSRFHLLSEFDEGKRSCRRRLAGHNERRRKPQ	7.8e-1084	41
motif2	GSQSPRCQVEGCNADLSNAKDYHRRHKVCEMHSKAPKVLVG	2.6e-858	41
motif3	TDRIVFKLFGKEPNEFPLVLRSQILDWLSHSPTDJESYIRPGCIVLTIYL	6.4e-221	50
motif4	EDVLDALTNDPCMVGIEAWKSARDSTGSTPEDYARLRGHYTYIHLVQKKI	5.8e-171	50
motif5	IHEMGWLLHRSQJKYRLVHLNSAADLFPLDRFTWLVEFSMDHDWCAVVKK	7.8e-147	50
motif6	FWRTGWVHIRVQHQMAFIFNGQVVIDTSLPFRSNNYSKILSVSPIAVPA	7.1e-142	49
motif7	CRTAVGRSFVYRPAMLSMVAIAAVCVCVALLFKSSPEVLYIFQPFRWESL	3.8e-128	50
motif8	VNTGDHTSLYLALSEMGLLHRAVRRNSRPLVELLLRYVPDK	4.4e-89	41
motif9	FIEIEDQGLSSSFFPFIVAEEDVCSEICVLEPLLEVSETSP	2.4e-86	41
motif10	SGVSDSSCALSLLSSQTWSSS	2.4e-84	21

## Sheet: TableS5
Table S5：Specific location information of TrSPL genes on chromosome.
TrSPL gene Name	Gene ID	Locatioana
TrSPL1	chr10.jg1102.t1	Chrp2:7526358 7532875 +
TrSPL2	chr2.jg1898.t1	Chro2:12961038 12966641 +
TrSPL3	chr1.jg3173.t1	Chro1:23189707 23195253 +
TrSPL4	chr10.jg5955.t1	Chrp2:39355430 39360681 -
TrSPL5	chr10.jg5970.t1	Chrp2:39474315 39479537 -
TrSPL6	chr3.jg2242.t1	Chro3:15024584 15033940 +
TrSPL7	chr10.jg4525.t1	Chrp2:29925511 29933523 +
TrSPL8	chr11.jg8254.t1	Chrp3:55597354 55603488 +
TrSPL9	chr11.jg4660.t1	Chrp3:30999402 31005154 +
TrSPL10	chr1.jg12545.t1	Chro1:86674183 86676265 -
TrSPL11	chr8.jg1699.t1	Chro8:12542259 12545617 +
TrSPL12	chr4.jg4415.t1	Chro4:32350672 32352912 -
TrSPL13	chr16.jg2755.t1	Chrp8:19768876 19770014 +
TrSPL14	chr4.jg4156.t1	Chro4:30324945 30326094 -
TrSPL15	chr14.jg2060.t1	Chrp6:14014025 14017132 +
TrSPL16	chr6.jg1191.t1	Chro6:8158913 8162315 +
TrSPL17	chr16.jg5050.t1	Chrp8:36001957 36004691 -
TrSPL18	chr7.jg4812.t1	Chro7:30033277 30035993 -
TrSPL19	chr11.jg5501.t1	Chrp3:36964948 36966723 +
TrSPL20	chr3.jg6346.t1	Chro3:42083413 42085166 +
TrSPL21	chr5.jg73.t1	Chro5:468221 470226 +
TrSPL22	chr13.jg6376.t1	Chrp5:41956880 41961607 -
TrSPL23	chr7.jg743.t1	Chro7:4803648 4807356 -
TrSPL24	chr12.jg2150.t1	Chrp4:14622694 14625692 -
TrSPL25	chr12.jg2155.t1	Chrp4:14660155 14664428 -
TrSPL26	chr7.jg1914.t1	Chro7:11663688 11666345 -
TrSPL27	chr5.jg6491.t1	Chro5:43746792 43749305 +
TrSPL28	chr12.jg6792.t1	Chrp4:44463213 44468663 +
TrSPL29	chr14.jg1451.t1	Chrp6:9996515 10000389 +
TrSPL30	chr3.jg8784.t1	Chro3:57502364 57505780 +
TrSPL31	chr3.jg8805.t1	Chro3:57659903 57663328 +
TrSPL32	chr2.jg4040.t1	Chro2:27281602 27284268 +
TrSPL33	chr9.jg3703.t1	Chrp1:25076862 25080091 +
TrSPL34	chr15.jg2337.t1	Chrp7:15757498 15768154 -
TrSPL35	chr11.jg607.t1	Chrp3:3911355 3914274 -
TrSPL36	chr2.jg1259.t1	Chro2:8842738 8844803 +
TrSPL37	chr9.jg8418.t1	Chrp1:57234263 57236624 +
a: The + - after the location represents respectively the sense strand and the antisense strand

## Sheet: TableS6
Table S6. Segmental duplication analysis of SPL genes in white clover genome.
numer	TrSPL gene Name	TrSPL gene ID		TrSPL gene Name	TrSPL gene ID
1	TrSPL37	chr9.jg8418.t1	==	TrSPL36	chr2.jg1259.t1
2	TrSPL33	chr9.jg3703.t1	==	TrSPL32	chr2.jg4040.t1
3	TrSPL2	chr2.jg1898.t1	==	TrSPL1	chr10.jg1102.t1
4	TrSPL9	chr11.jg4660.t1	==	TrSPL8	chr11.jg8254.t1
5	TrSPL14	chr4.jg4156.t1	==	TrSPL13	chr16.jg2755.t1

## Sheet: TableS7
Table S7. Orthologous relationships table of white clover and Arabidopsis thaliana.
Chromosomal position	TrSPL Gene ID		Chromosomal position	AtSPL Gene ID
chr4O	chr4.jg4156.t1	==	chr1	AT1G53160.1
chr4O	chr4.jg4415.t1	==	chr1	AT1G53160.1
chr4O	chr4.jg4415.t1	==	chr3	AT3G15270.1
chr4P	chr12.jg6792.t1	==	chr5	AT5G50670.2
chr2O	chr2.jg1898.t1	==	chr5	AT5G18830.3
chr3P	chr11.jg5501.t1	==	chr1	AT1G27360.2
chr3P	chr11.jg4660.t1	==	chr2	AT2G47070.1
chr3P	chr11.jg8254.t1	==	chr2	AT2G47070.1
chr2P	chr10.jg5955.t1	==	chr2	AT2G47070.1
chr2P	chr10.jg1102.t1	==	chr5	AT5G18830.3
Table S7. Orthologous relationships table of white clover and Red clover.
Chromosomal position	TrSPL Gene ID		Chromosomal position	TpSPL Gene ID
chr8O	chr8.jg1699.t1	==	chr5	Tp57577_TGAC_v2_mRNA28212
chr7O	chr7.jg743.t1	==	chr6	Tp57577_TGAC_v2_mRNA40403
chr8P	chr16.jg5050.t1	==	chr5	Tp57577_TGAC_v2_mRNA2029
chr5O	chr5.jg73.t1	==	chr3	Tp57577_TGAC_v2_mRNA17687
chr6P	chr14.jg1451.t1	==	chr3	Tp57577_TGAC_v2_mRNA13367
chr1P	chr9.jg8418.t1	==	chr2	Tp57577_TGAC_v2_mRNA17099
chr4O	chr4.jg4415.t1	==	chr7	Tp57577_TGAC_v2_mRNA8211
chr3O	chr3.jg8784.t1	==	chr3	Tp57577_TGAC_v2_mRNA14705
chr4P	chr12.jg6792.t1	==	chr3	Tp57577_TGAC_v2_mRNA13367
chr2O	chr2.jg1259.t1	==	chr2	Tp57577_TGAC_v2_mRNA17099
chr3P	chr11.jg8254.t1	==	chr1	Tp57577_TGAC_v2_mRNA3133
chr3P	chr11.jg4660.t1	==	chr1	Tp57577_TGAC_v2_mRNA3133
chr3P	chr11.jg5501.t1	==	chr5	Tp57577_TGAC_v2_mRNA18397
chr2P	chr10.jg5955.t1	==	chr6	Tp57577_TGAC_v2_mRNA4246
Table S7. Orthologous relationships table of white clover and Medicago truncatula.
Chromosomal position	TrSPL Gene ID		Chromosomal position	MtSPL Gene ID
chr7O	chr7.jg1914.t1	==	chr7	KEH21978
chr8P	chr16.jg5050.t1	==	chr4	KEH32045
chr8P	chr16.jg2755.t1	==	chr8	KEH19523
chr6O	chr6.jg1191.t1	==	chr2	KEH38138
chr7P	chr15.jg2337.t1	==	chr7	AES81452
chr5O	chr5.jg73.t1	==	chr3	AES72018
chr5O	chr5.jg6491.t1	==	chr7	KEH21978
chr5O	chr5.jg73.t1	==	chr8	KEH20603
chr6P	chr14.jg1451.t1	==	chr8	KEH21018
chr1P	chr9.jg8418.t1	==	chr2	AES63868
chr4O	chr4.jg4415.t1	==	chr2	KEH38697
chr4O	chr4.jg4156.t1	==	chr8	KEH19523
chr3O	chr3.jg8784.t1	==	chr3	AES73046
chr3O	chr3.jg8805.t1	==	chr3	AES73046
chr4P	chr12.jg2150.t1	==	chr4	KEH31025
chr4P	chr12.jg6792.t1	==	chr8	KEH21018
chr2O	chr2.jg4040.t1	==	chr1	KEH41686
chr2O	chr2.jg1898.t1	==	chr2	AES64286
chr2O	chr2.jg1259.t1	==	chr2	AES63868
chr2O	chr2.jg1259.t1	==	chr4	KEH31025
chr3P	chr11.jg4660.t1	==	chr1	AES61576
chr3P	chr11.jg8254.t1	==	chr1	AES61576
chr3P	chr11.jg5501.t1	==	chr3	AES72018
chr3P	chr11.jg607.t1	==	chr7	AES81454
chr1O	chr1.jg3173.t1	==	chr1	AES59934
chr2P	chr10.jg5955.t1	==	chr1	AES61576
chr2P	chr10.jg1102.t1	==	chr2	AES64286
chr2P	chr10.jg5955.t1	==	chr7	AES82254
Table S7. Orthologous relationships table of white clover and soybean.
Chromosomal position	TrSPL Gene ID		Chromosomal position	GlySPL Gene ID
chr7O	chr7.jg1914.t1	==	chr16	KRH06918
chr7O	chr7.jg1914.t1	==	chr19	KRG94563
chr8P	chr16.jg5050.t1	==	chr17	KRH03167
chr8P	chr16.jg5050.t1	==	chr5	KRH56777
chr6O	chr6.jg1191.t1	==	chr4	KRH63174
chr6O	chr6.jg1191.t1	==	chr6	KRH54739
chr7P	chr15.jg2337.t1	==	chr3	KRH67039
chr5O	chr5.jg6491.t1	==	chr16	KRH06918
chr5O	chr5.jg6491.t1	==	chr19	KRG94563
chr6P	chr14.jg1451.t1	==	chr5	KRH59814
chr6P	chr14.jg1451.t1	==	chr8	KRH41122
chr1P	chr9.jg8418.t1	==	chr13	KRH21401
chr1P	chr9.jg8418.t1	==	chr15	KRH10909
chr4O	chr4.jg4415.t1	==	chr12	KRH27270
chr4O	chr4.jg4415.t1	==	chr13	KRH22053
chr5P	chr13.jg6376.t1	==	chr1	KRH75287
chr3O	chr3.jg8784.t1	==	chr4	KRH63786
chr3O	chr3.jg8805.t1	==	chr4	KRH63786
chr3O	chr3.jg8784.t1	==	chr6	KRH54163
chr4P	chr12.jg2150.t1	==	chr13	KRH20415
chr4P	chr12.jg2150.t1	==	chr13	KRH21401
chr4P	chr12.jg6792.t1	==	chr5	KRH59814
chr4P	chr12.jg2150.t1	==	chr7	KRH50085
chr4P	chr12.jg6792.t1	==	chr8	KRH41122
chr2O	chr2.jg1898.t1	==	chr13	KRH20987
chr2O	chr2.jg1259.t1	==	chr13	KRH21401
chr2O	chr2.jg1259.t1	==	chr13	KRH20415
chr2O	chr2.jg1898.t1	==	chr15	KRH11289
chr2O	chr2.jg1259.t1	==	chr15	KRH10909
chr2O	chr2.jg1259.t1	==	chr7	KRH50085
chr3P	chr11.jg4660.t1	==	chr10	KRH31740
chr3P	chr11.jg8254.t1	==	chr10	KRH31740
chr3P	chr11.jg5501.t1	==	chr11	KRH31509
chr3P	chr11.jg5501.t1	==	chr18	KRG97401
chr3P	chr11.jg607.t1	==	chr19	KRG95361
chr3P	chr11.jg4660.t1	==	chr2	KRH69159
chr3P	chr11.jg8254.t1	==	chr2	KRH69159
chr3P	chr11.jg607.t1	==	chr3	KRH67040
chr1O	chr1.jg3173.t1	==	chr20	KRG89176
chr1O	chr1.jg3173.t1	==	chr7	KRH49500
chr2P	chr10.jg1102.t1	==	chr13	KRH20987
chr2P	chr10.jg1102.t1	==	chr15	KRH11289
